# Supplementary material for: Applying fuzzy qualitative comparative analysis to identify typical symptoms of COVID-19 infection in a primary care unit, Rio de Janeiro, Brazil
Source: Sci Rep. 2022 Dec 24;12:22319. doi: 10.1038/s41598-022-26283-y (PMC9789733; doi:10.1038/s41598-022-26283-y)
Supplement: Supplementary file 1 — Supplementary Information. [file 41598_2022_26283_MOESM1_ESM.csv]

ID	RESP_DISTRESS	FEVER	HEADACHE	LOSS_TASTE	LOSS_SMELL	FADIGUE	COVID
7003	1	0	0	0	0	1	0
7056	1	0	0	0	0	1	0
6798	1	0	1	0	0	1	0
6963	1	0	0	0	0	0	0
6937	1	0	1	0	0	0	0
7004	1	0	0	0	0	0	0
7052	1	1	0	1	1	0	0
6825	1	0	0	0	0	0	0
6535	1	0	0	0	0	0	0
6832	1	1	1	0	0	1	0
6761	1	0	1	0	0	0	0
6751	1	1	0	1	1	0	0
6511	1	0	0	1	1	1	0
6742	1	0	0	0	0	1	0
7024	1	1	1	0	1	1	0
6833	1	1	1	0	0	0	0
6954	1	1	1	0	0	0	0
789	1	1					0
6728	1	1	0	0	0	0	0
6969	1	1	1	0	0	1	0
6686	1	1	1	1	0	1	0
6552	1	1	0	0	0	1	1
6564	1	1	1	1	1	1	1
6497	1	1	0	1	0	1	1
2395	1	0	0	0	0	0	1
6803	1	1	0	0	0	1	1
6820	1	1	0	1	1	1	1
6563	1	1	1	1	1	1	1
4263	1	1	0	0	0	0	0
5698	1	1	1	0	0	1	0
4819	1	0	0	0	0	0	0
5181	1	0	0	0	0	0	0
1164	1	0					0
4055	1	0	0	0	0	0	0
6054	1	0	0	0	0	0	0
6208	1	0	0	0	0	1	0
5238	1	1	1	1	1	1	0
4970	1	0	1	0	0	0	0
804	1	0					0
6267	1	1	1	1	1	1	0
5578	1	1	0	1	1	1	0
1131	1	1					0
6180	1	0	1	0	0	1	1
5618	1	1	1	0	0	1	1
6176	1	1	1	0	1	0	1
3353	1	0	1	0	0	0	0
5830	1	0	1	0	1	1	0
977	1	1					0
2442	1	0	0	0	0	0	0
6419	1	1	1	0	0	1	0
6133	1	0	1	0	0	1	0
1442	1	1					0
4740	1	1	0	0	0	0	0
2369	1	1	0	1	0	1	0
1575	1	0	0	0	0	1	0
6367	1	0	0	1	0	0	0
6001	1	1	1	1	1	1	0
4247	1	0	1	0	0	0	0
2368	1	1	1	1	1	0	0
5636	1	0	1	1	1	1	0
5288	1	0	0	0	0	0	0
5997	1	1	1	1	1	0	0
6026	1	1	1	0	0	1	0
4383	1	0	1	0	0	0	1
5413	1	1	1	0	0	0	1
5097	1	0	0	0	0	0	1
261	1	1					1
3949	1	1	1	0	0	1	1
2960	1	0	1	0	0	0	1
1449	1	1					0
3010	1	1	0	0	0	0	0
3327	1	0	1	0	0	1	0
1199	1	0					0
4285	1	0	0	0	0	1	0
2634	1	0	0	0	0	1	0
1456	1	0					0
6340	1	0	1	0	0	0	0
5971	1	0	1	0	0	0	0
2381	1	1	0	0	0	1	1
2433	1	0	0	0	0	1	1
5784	1	1	1	0	0	0	1
2554	1	0	1	0	0	0	1
4431	1	0	0	1	0	1	1
5968	1	1	0	0	0	1	0
2071	1	0	1	0	0	0	0
5527	1	0	1	0	0	1	0
4036	1	0	0	0	0	0	0
4881	1	0	0	0	0	1	0
155	1	1					0
4737	1	1	0	0	0	1	0
3838	1	1	1	0	0	1	0
6096	1	1	1	0	0	1	0
4698	1	1	1	0	0	0	0
1209	1	0					0
1591	1	0	0	1	1	1	1
3602	1	1	0	0	0	1	1
5073	1	1	0	0	0	1	1
6149	1	1	0	1	1	1	1
4046	1	1	1	0	0	1	1
6012	1	1	0	0	0	0	1
4248	1	1	0	1	1	1	1
5730	1	1	1	1	1	0	1
6444	1	1	1	1	1	1	1
1202	1	0					0
1259	1	1					0
1597	1	0	0	0	0	0	0
5695	1	0	1	0	0	1	0
888	1	0					0
172	1	1					1
1883	1	0	0	0	0	1	1
5450	1	0	0	0	0	0	0
2454	1	1	1	0	0	1	1
4875	1	1	0	0	0	1	1
4158	1	1	0	0	0	1	1
5914	1	1	1	0	0	1	1
5328	1	0	1	0	0	1	0
1330	1	0					0
5472	1	1	1	1	1	1	1
5322	1	0	1	0	0	1	1
4767	1	0	0	0	0	1	1
3284	1	0	0	1	1	1	1
3833	1	0	1	1	0	1	1
218	1	1					0
1875	1	1	0	1	1	1	1
1195	1	0					1
1187	1	0					0
6988	1	0	1	0	0	1	0
6499	1	1	1	1	1	0	0
2092	1	0	0	0	0	0	0
6827	1	1	0	0	0	1	0
6695	1	0	1	0	0	1	0
6866	1	1	1	1	1	0	0
6763	1	0	0	0	0	0	0
6541	1	1	1	1	0	0	0
6961	1	0	0	0	0	1	0
6713	1	1	1	0	0	0	0
6959	1	1	1	0	0	0	0
6797	1	0	1	0	0	0	0
6673	1	0	1	0	0	0	0
6831	1	1	1	1	1	0	0
6823	1	0	1	1	0	1	0
6955	1	1	1	0	0	0	0
6614	1	1	1	1	0	1	1
6607	1	1	1	1	1	1	1
5547	1	0	0	0	0	1	1
5548	1	0	0	0	0	1	1
6540	1	1	1	1	1	1	1
4286	1	0	0	1	1	1	1
4997	1	1	0	1	1	1	1
6927	1	1	1	1	0	0	1
5334	1	0	0	0	0	1	0
1082	1	1					0
1302	1	1					0
5983	1	0	1	0	1	1	1
967	1	0					1
3926	1	0	0	0	0	0	1
5050	1	1	1	0	0	0	1
6330	1	1	1	0	0	0	1
313	1	1					1
3568	1	0	1	0	0	0	0
952	1	0					0
1795	1	0	0	0	0	0	0
3452	1	0	1	0	0	1	0
6192	1	1	1	0	0	0	0
3695	1	0	0	0	0	1	0
2357	1	0	1	0	0	0	0
3696	1	0	0	0	0	1	0
2184	1	1	0	0	0	0	0
2191	1	1	0	0	0	0	0
6309	1	0	1	1	0	0	0
1693	1	1	1	0	1	0	0
5051	1	1	1	1	1	0	0
5606	1	0	1	0	1	1	0
4994	1	1	1	1	1	1	0
6239	1	1	1	1	1	1	0
5317	1	1	1	0	0	1	0
1409	1	0					0
6395	1	0	1	0	0	1	0
1452	1	0					0
6391	1	1	1	0	0	0	0
6061	1	1	1	0	1	1	0
4300	1	0	1	0	0	1	0
5521	1	1	1	1	1	0	0
1912	1	0	0	0	0	1	0
5421	1	0	1	0	0	1	0
1154	1	1					0
6376	1	1	1	0	0	1	0
1167	1	1					0
4692	1	0	1	0	0	1	0
4643	1	0	1	1	0	1	1
1305	1	0					1
1785	1	0	1	0	0	0	1
4351	1	0	0	0	0	1	1
2370	1	1	0	0	0	0	1
5423	1	1	1	0	0	1	1
5058	1	0	0	0	0	0	1
1235	1	1					1
5294	1	0	1	1	1	1	1
853	1	0					1
1196	1	0					0
5179	1	1	1	0	0	0	0
1651	1	0	0	0	0	0	0
1231	1	1					0
1969	1	0	1	0	0	0	0
5769	1	1	0	0	0	1	0
3673	1	0	1	0	0	1	0
3784	1	0	1	1	1	1	0
4043	1	0	0	0	0	0	0
5226	1	0	1	0	1	1	0
6218	1	1	1	0	0	1	0
5340	1	1	1	0	0	0	0
1125	1	0					0
1053	1	0					0
4981	1	0	0	0	0	0	0
897	1	0					0
6229	1	1	1	1	1	1	1
4567	1	0	1	0	0	0	1
2114	1	1	1	1	0	0	1
4724	1	1	1	1	1	0	1
2492	1	0	0	1	1	0	1
6388	1	1	1	0	0	1	1
5623	1	1	0	0	0	1	1
4728	1	0	1	0	0	1	1
5957	1	1	1	1	1	1	1
4170	1	0	0	0	0	1	1
3448	1	0	1	1	0	0	1
5455	1	0	0	0	1	1	1
2965	1	0	0	1	0	0	1
5456	1	0	0	0	0	0	1
5015	1	0	0	0	0	0	1
5373	1	1	1	1	1	1	1
1234	1	0					1
5546	1	1	0	1	1	0	1
4133	1	0	0	1	1	1	1
2673	1	0	0	0	0	1	1
2024	1	0	0	0	0	0	0
5117	1	0	1	0	0	1	0
6455	1	0	1	1	1	1	0
2242	1	0	0	0	0	1	0
5832	1	1	1	0	0	1	0
6352	1	0	0	0	0	0	0
1549	1	1					0
5624	1	1	0	0	0	1	0
5540	1	1	1	1	1	1	0
5688	1	0	1	0	0	1	0
6219	1	1	0	0	0	1	0
1517	1	1					0
5906	1	0	1	0	0	1	0
5060	1	0	1	0	0	1	0
5492	1	0	1	0	0	1	0
5697	1	1	0	0	0	1	0
5575	1	0	1	0	0	1	0
5994	1	0	1	0	0	0	0
5556	1	1	1	0	0	0	1
4679	1	0	1	1	0	1	1
2366	1	1	1	1	1	0	1
2390	1	0	0	0	0	0	1
969	1	0					1
6380	1	1	0	0	0	1	1
1073	1	0					1
5248	1	1	0	1	1	1	1
232	1	0					0
2049	1	0	0	0	0	0	0
2132	1	0	1	0	0	0	0
5639	1	1	0	0	0	1	0
1400	1	0					1
1851	1	1	1	1	1	1	1
4662	1	1	0	0	0	1	1
5159	1	1	0	0	0	0	1
3048	1	0	1	0	0	0	1
4794	1	0	1	0	0	1	1
6081	1	0	1	1	1	0	1
5870	1	1	0	1	1	1	1
4517	1	1	0	0	0	1	1
4024	1	1	0	0	0	1	1
1050	1	1					0
5646	1	1	0	1	1	1	0
1325	1	0					1
4784	1	0	0	0	0	1	1
5669	1	1	0	0	0	1	1
1553	1	0					0
5105	1	0	0	0	1	0	0
1618	1	1	1	0	0	1	0
4947	1	0	0	0	0	1	1
4012	1	0	0	0	0	1	1
3793	1	0	1	0	0	1	1
3875	1	0	0	0	0	1	1
3591	1	0	0	0	0	1	1
4209	1	1	0	0	0	1	1
1188	1	1					0
4515	1	0	0	0	0	1	1
5579	1	0	0	0	0	1	0
2122	1	0	1	1	1	0	0
4484	1	0	0	0	0	1	0
4386	1	1	0	1	1	1	1
2069	1	0	0	0	0	0	0
5300	1	0	0	1	1	1	1
1558	1	1	0	0	0	0	1
506	1	1					1
4573	1	1	0	0	0	1	1
6834	0	1	1	0	0	1	0
3292	0	1	1	0	0	1	0
615	0	0					0
6756	0	0	0	0	0	0	0
6881	0	0	0	0	0	0	0
6879	0	0	1	0	0	1	0
6989	0	1	1	0	0	0	0
7017	0	0	0	0	0	0	0
5291	0	0	1	0	0	0	0
6577	0	0	1	0	0	0	0
6859	0	0	0	0	0	1	0
6597	0	1	1	1	0	1	0
6882	0	1	1	0	0	0	0
1465	0	0					0
6152	0	0	0	0	0	0	0
6588	0	1	1	1	0	1	0
6836	0	0	1	0	0	1	0
3582	0	0	1	0	0	0	0
3247	0	1	1	0	0	0	0
3420	0	0	0	0	0	0	0
3415	0	0	0	0	0	0	0
6800	0	1	1	0	0	0	0
6926	0	1	0	0	0	0	0
6852	0	1	1	0	0	0	0
7019	0	1	0	0	0	0	0
6641	0	1	1	0	0	1	0
6610	0	0	0	0	0	0	0
6710	0	0	1	0	0	1	0
6722	0	0	0	0	0	0	0
6677	0	1	1	0	0	1	0
6515	0	0	1	0	0	0	0
6547	0	0	1	0	0	0	0
5731	0	0	0	0	0	0	0
5451	0	0	1	0	0	0	0
6785	0	0	0	0	0	0	0
6787	0	0	0	0	0	0	0
4502	0	1	0	0	0	0	0
6536	0	1	1	0	0	0	0
6582	0	1	1	0	0	0	0
2499	0	0	0	0	0	0	0
6243	0	0	1	0	0	0	0
6934	0	0	0	0	0	0	0
6883	0	1	0	0	0	0	0
6925	0	0	0	0	0	0	0
6854	0	0	1	0	0	0	0
6557	0	0	1	1	1	1	0
6544	0	0	0	0	0	0	0
6526	0	0	1	0	0	0	0
6697	0	1	0	0	0	0	0
6703	0	0	1	0	0	0	0
6970	0	0	0	0	0	0	0
6938	0	1	1	1	1	0	0
6850	0	1	1	0	0	0	0
6886	0	1	1	0	0	0	0
6847	0	1	1	0	0	1	0
6693	0	0	1	0	0	1	0
6555	0	1	1	0	1	0	0
6719	0	0	1	0	0	0	0
5250	0	1	1	1	1	1	0
6257	0	0	1	0	0	1	0
6606	0	1	1	0	0	1	0
4425	0	0	1	0	0	0	0
6843	0	0	0	1	1	0	0
6691	0	1	1	0	0	0	0
6675	0	1	1	1	1	1	0
6576	0	1	1	0	0	0	0
6857	0	1	1	0	0	0	0
7002	0	0	1	0	0	0	0
6816	0	0	1	0	0	0	0
6493	0	1	1	0	1	0	0
6669	0	1	0	0	0	0	0
6824	0	0	0	0	0	0	0
6532	0	1	0	0	0	0	0
6562	0	0	0	0	0	0	0
6869	0	0	0	1	0	1	0
7047	0	0	0	0	0	1	0
6874	0	1	1	1	1	1	0
6936	0	0	0	0	0	0	0
6754	0	0	0	0	0	1	0
6997	0	0	1	0	0	0	0
6842	0	1	1	1	0	1	0
6893	0	0	1	0	0	0	0
6542	0	1	1	0	0	1	0
6522	0	1	1	0	0	0	0
6496	0	0	1	0	0	0	0
6995	0	0	1	0	0	0	0
7012	0	0	0	0	0	0	0
4268	0	0	1	0	0	1	1
6538	0	0	0	0	0	0	1
6679	0	1	0	0	1	0	1
6637	0	0	0	0	0	0	1
2394	0	0	0	0	0	0	1
6596	0	1	0	0	0	0	1
6674	0	0	1	1	1	0	1
6892	0	1	1	1	0	0	1
2179	0	0	0	0	0	0	1
2335	0	0	0	0	0	0	1
1740	0	0	0	0	0	0	1
2328	0	0	0	0	0	0	1
1507	0	0					1
2327	0	0	0	0	0	0	1
1240	0	0					1
1732	0	0	0	0	0	0	1
926	0	0					1
2748	0	0	0	0	0	0	1
2883	0						1
927	0	0					1
2884	0						1
6720	0	1	1	1	1	1	1
6671	0	1	1	0	0	0	1
3158	0	0	0	0	0	0	1
928	0	0					1
6735	0	0	0	1	1	0	1
3836	0	1	1	0	0	0	1
914	0	0					1
1583	0	0	0	0	0	0	1
6670	0	1	1	0	0	0	1
6649	0	1	1	0	0	1	1
1238	0	0					1
1247	0	0					1
1255	0	0					1
1250	0	0					1
1495	0	0					1
1516	0	0					1
6598	0	0	1	0	0	0	1
1239	0	0					1
1252	0	0					1
5467	0	0	1	0	0	1	1
911	0	0					1
6490	0	1	1	0	0	1	1
6581	0	1	1	1	0	0	1
6694	0	1	1	1	1	1	1
6498	0	1	1	0	0	0	1
6666	0	0	0	0	0	1	1
6773	0	1	1	1	1	0	1
4253	0						1
6804	0	0	1	1	1	0	1
6952	0	0	1	1	1	0	1
6524	0	0	1	0	0	0	1
6685	0	1	0	0	0	0	1
6648	0	1	0	1	0	0	1
6553	0	1	1	0	0	1	1
6741	0	1	1	1	1	1	1
5637	0	1	1	0	0	1	1
3929	0	0	0	0	0	0	1
7015	0	0	0	0	0	1	1
6822	0	0	1	0	0	0	1
6801	0	1	1	1	0	0	1
5790	0	0	1	0	0	0	0
3151	0	0	1	0	0	1	0
3975	0	1	1	0	0	0	0
3808	0	0	0	0	0	0	0
2950	0	0	0	0	0	0	0
4453	0	0	1	0	0	0	0
6271	0	1	0	0	0	1	0
1276	0	0					0
3852	0	0	0	0	0	0	0
4847	0	0	0	0	0	0	0
5754	0	1	1	0	0	1	0
1724	0	0	1	0	0	1	0
1101	0	0					0
3560	0	0	1	0	0	0	0
4312	0	0	0	0	0	0	0
4857	0	1	0	0	0	1	0
6172	0	0	1	0	0	0	0
2781	0	0	1	0	0	1	0
139	0	1					0
963	0	1					0
3198	0	1	0	1	0	0	0
3102	0	1	0	0	0	1	0
3111	0	1	1	0	0	0	0
6360	0	1	1	1	1	0	0
6480	0	1	1	0	0	1	0
5363	0	1	0	0	0	1	0
6041	0	1	1	1	1	0	0
5414	0	1	0	0	0	0	0
4169	0	0	1	0	0	1	0
5208	0	0	1	0	0	1	0
1755	0	0	0	0	0	1	0
1279	0	0					0
6398	0	1	1	1	1	1	0
4436	0	0	0	0	0	0	0
6430	0	1	0	0	0	0	0
3313	0	0	1	0	0	0	0
4509	0	0	0	0	0	1	0
1019	0	0					0
3657	0	0	1	0	0	0	0
3744	0	0	1	0	0	0	0
6181	0	0	1	1	1	1	0
2504	0	0	0	0	0	0	0
5518	0	1	1	0	0	0	0
3469	0	0	0	0	0	0	0
722	0	1					1
4752	0	1	0	0	0	0	1
325	0	1					1
4942	0	1	0	0	0	0	1
322	0	1					1
2932	0	1	0	0	0	0	1
4272	0						1
3246	0	1	1	0	0	0	1
3263	0	0	0	1	1	0	1
3094	0	0	0	0	0	0	1
1197	0	0					1
4244	0	0	1	0	0	0	1
1801	0	1	1	0	0	1	1
4004	0	0	1	1	1	0	1
2434	0	1	1	0	0	0	1
3781	0	1	1	0	0	1	1
5262	0	0	0	0	0	0	1
5947	0	1	1	1	1	0	1
5539	0	1	1	0	0	0	1
2905	0	1	0	1	1	1	0
1799	0	1	0	0	0	0	0
3889	0	0	1	0	0	1	0
4534	0	0	1	1	1	1	0
6255	0	0	0	0	0	0	0
6021	0	0	1	1	1	0	0
3057	0	0	1	0	0	0	0
4526	0	0	0	0	0	0	0
4686	0	1	1	0	0	0	0
5039	0	0	1	0	0	0	0
3759	0	0	1	0	0	1	0
3293	0	1	1	0	0	0	0
4067	0	0	0	0	0	0	0
3640	0	0	0	0	0	0	0
6252	0	0	1	0	0	1	0
5463	0	0	1	0	1	0	0
6287	0	0	1	0	0	0	0
2643	0	1	1	0	0	0	0
3822	0	0	1	0	0	0	0
1853	0	1	0	0	0	0	0
3265	0	1	1	0	0	1	0
6170	0	0	0	0	0	1	0
5447	0	1	1	0	0	0	0
2013	0	0	1	0	0	0	0
2537	0	0	1	0	0	0	0
3951	0	1	0	0	0	0	0
5511	0	1	1	1	1	1	0
4010	0	1	0	0	0	0	0
4652	0	0	1	0	0	0	0
4269	0	1	1	0	0	1	0
3340	0	0	0	0	0	0	0
1074	0	0					0
5620	0	1	1	0	0	0	0
5945	0	1	1	1	0	1	0
3829	0	1	1	0	0	0	0
4628	0	0	1	0	0	1	0
4928	0	0	1	0	0	0	0
2888	0	0	1	0	0	0	0
3067	0	0	0	1	1	0	0
6089	0	0	0	0	0	0	0
3375	0	0	1	0	0	0	0
5773	0	0	0	0	0	1	0
4078	0	0	0	0	0	1	0
5258	0	1	1	0	1	1	0
5211	0	1	0	0	0	0	0
4377	0	0	1	0	0	0	0
4060	0	0	1	0	0	0	0
5401	0	0	1	0	0	0	0
5075	0	1	1	0	0	0	0
2283	0	1	1	0	0	0	0
2075	0	0	1	1	0	0	0
3171	0	0	1	0	1	1	0
6304	0	0	0	0	0	1	0
4476	0	1	1	0	0	1	0
1779	0	1	1	0	0	0	0
5403	0	0	1	0	0	0	0
1174	0	1					0
4647	0	0	0	0	0	1	0
2897	0	0	1	0	0	1	0
3962	0	1	0	0	0	0	0
5392	0	1	1	0	0	0	0
5741	0	0	1	0	0	0	0
6441	0	1	1	0	0	0	0
6078	0	0	0	1	0	0	0
4090	0	0	1	0	0	0	0
798	0	0					0
3644	0	1	1	0	0	0	0
5984	0	1	1	1	1	0	0
4132	0	0	1	0	0	0	0
3475	0	0	0	0	0	0	0
2186	0	0	1	0	0	0	0
1309	0	1					0
6412	0	0	1	0	0	0	0
5803	0	0	1	0	0	0	0
3297	0	0	0	0	0	0	0
4480	0	1	0	0	0	1	0
4032	0	1	1	0	0	1	0
3425	0	1	0	0	0	1	0
1953	0	1	0	0	0	0	0
4822	0	0	0	0	0	0	0
6448	0	1	1	0	0	0	0
5202	0	1	1	0	0	1	0
2817	0	0	0	0	0	0	0
4896	0	0	0	1	1	0	0
6402	0	1	1	0	0	1	0
3301	0	0	0	0	0	0	0
5145	0	0	0	0	0	0	0
6450	0	1	0	0	0	0	0
4025	0	0	0	1	1	0	0
4083	0	1	1	0	0	1	0
5004	0	0	0	0	0	0	0
5439	0	1	1	1	1	1	0
5702	0	0	0	0	0	1	0
5394	0	0	1	1	1	0	0
2558	0	0	0	0	0	0	0
5270	0	0	0	0	0	0	0
3536	0	0	0	0	0	0	0
4363	0	0	0	0	0	1	0
6140	0	0	0	0	1	1	0
2919	0	1	1	0	0	0	0
3981	0	1	0	1	1	1	0
4405	0	0	0	0	0	0	0
1940	0	1	1	0	0	0	0
4518	0	1	1	0	0	0	0
4470	0	1	0	0	0	0	0
4760	0	0	0	0	0	0	0
3719	0	1	1	0	0	0	0
5689	0	0	0	1	0	1	0
3618	0	0	0	0	0	0	0
3888	0	0	0	0	0	0	0
3516	0	1	1	0	0	1	0
3277	0	0	0	0	0	0	0
2631	0	0	0	0	0	0	0
5851	0	0	1	0	0	0	0
728	0	1					1
4084	0	1	0	0	0	0	1
3882	0	0	1	0	0	0	1
2512	0	1	1	1	1	1	1
5986	0	0	1	0	0	0	1
4895	0	1	0	0	0	0	1
2197	0	1	0	0	1	0	1
5351	0	1	1	0	0	0	1
4173	0	1	1	1	0	0	1
2956	0	1	1	1	1	0	1
257	0						1
1832	0	1	0	0	0	0	1
5749	0	0	1	0	0	0	1
4665	0	1	1	0	0	0	1
2102	0	1	1	0	0	0	1
2538	0	1	0	0	0	0	1
5661	0	0	1	0	0	0	1
6107	0	0	1	1	1	0	1
4730	0	1	1	1	1	0	1
4818	0	1	0	0	0	1	1
1962	0	0	0	1	1	0	1
2662	0	0	1	0	0	0	1
3474	0	0	0	0	0	1	1
1781	0	0	0	0	0	0	1
5674	0	0	0	0	0	1	1
6166	0	1	0	0	0	0	1
2671	0	1	0	0	0	1	1
3329	0	0	1	1	1	0	1
5868	0	1	0	1	1	1	1
2867	0	0	1	0	0	0	1
4999	0	1	0	0	0	1	1
2208	0	0	0	1	1	0	1
2977	0	0	1	0	0	0	1
5138	0	1	0	0	0	0	1
2261	0	0	0	1	1	0	1
3578	0	0	0	0	0	0	1
5068	0	1	1	0	0	1	1
5826	0	1	0	0	0	0	1
3806	0	1	1	0	0	0	1
5330	0	1	1	0	0	1	1
2540	0	1	0	0	0	0	1
3908	0	0	1	0	0	0	1
3960	0	1	1	0	0	0	1
6317	0	1	1	1	0	0	1
3810	0	1	1	0	0	1	1
5919	0	1	1	0	0	0	1
2331	0	1	1	0	0	0	1
1825	0	1	0	1	0	1	1
3626	0	1	1	0	0	0	1
5751	0	0	0	1	0	0	1
2427	0	1	1	1	0	0	1
4459	0	0	0	0	0	1	1
6256	0	1	1	0	0	0	1
5482	0	1	0	0	0	0	1
5001	0	0	0	0	0	1	1
3236	0	1	0	0	0	0	1
4293	0	0	0	0	0	0	1
3071	0	0	1	0	0	0	1
3205	0	0	0	1	1	0	1
6246	0	1	1	1	0	1	1
4236	0	0	0	0	0	1	1
2532	0	0	0	0	0	0	1
4751	0	1	0	0	0	0	1
1914	0	1	1	0	0	0	1
3728	0	0	1	1	0	0	1
2067	0	1	0	0	0	0	1
1963	0	1	1	0	0	1	1
4812	0	1	1	0	0	0	1
3551	0	0	1	0	0	0	1
5222	0	1	1	0	0	0	1
2156	0	0	0	0	0	0	1
4154	0	0	0	0	0	1	1
6331	0	1	1	0	0	1	1
2178	0	1	0	1	0	0	1
1408	0	1					1
5931	0	1	0	0	0	0	1
5003	0	1	0	0	0	0	1
3072	0	1	1	0	0	0	1
2756	0	1	1	0	0	0	1
4071	0	0	0	0	0	0	1
4655	0	0	0	1	1	0	0
4038	0	0	1	0	0	1	0
3627	0	1	1	0	0	0	0
4761	0	0	1	0	0	0	0
3364	0	0	1	0	0	0	0
3473	0	0	1	0	1	0	0
1887	0	0	0	0	0	0	0
3403	0	0	0	0	0	1	0
2503	0	1	1	0	0	0	0
3287	0	1	1	0	0	0	0
3643	0	0	0	0	0	0	0
4068	0	0	0	0	0	0	0
2249	0	0	1	0	0	0	0
3671	0	0	1	0	0	0	0
5628	0	1	0	0	0	0	0
4349	0	0	1	0	0	1	0
3965	0	0	1	0	0	0	0
4587	0	0	0	0	0	0	0
5757	0	0	1	0	0	0	0
3826	0	0	0	1	1	0	0
5212	0	1	0	0	0	0	0
3402	0	0	1	0	0	0	0
4746	0	1	1	0	0	0	0
2437	0	0	1	0	0	0	0
3496	0	1	1	0	0	0	0
3482	0	1	1	1	1	0	0
5927	0	0	1	0	0	1	0
3753	0	1	1	1	1	0	0
6463	0	0	0	0	0	0	0
1052	0	1					0
5866	0	0	0	0	0	0	0
3597	0	1	1	0	0	0	0
4826	0	1	0	0	0	0	0
3982	0	1	0	0	0	0	0
1264	0	0					0
6202	0	0	0	0	0	0	0
4193	0	0	1	1	0	0	0
4408	0	0	1	0	0	0	0
3841	0	0	0	0	0	1	0
2562	0	1	0	0	0	1	0
1503	0	0					0
1836	0	0	0	0	0	0	0
3730	0	0	1	0	0	0	0
3894	0	1	0	0	0	0	0
4261	0	1	1	0	0	1	0
1112	0	0					0
2941	0	0	0	0	0	0	0
3157	0	0	1	0	0	0	0
5289	0	1	1	1	1	1	0
4418	0	0	1	0	0	0	0
2740	0	0	1	0	0	0	0
5558	0	1	1	1	1	0	1
4231	0	0	0	0	0	1	1
5537	0	1	1	1	1	1	1
4877	0	1	1	1	0	1	1
1498	0	1					1
1649	0	0	1	0	0	0	1
1546	0	1					1
1624	0	1	1	0	0	0	1
1451	0	1					1
2175	0	1	1	0	1	0	1
4029	0	1	1	0	0	0	1
3338	0	0	0	1	1	0	1
3606	0	0	1	1	1	1	1
4421	0	1	0	0	0	0	1
4075	0	0	1	0	0	1	1
3541	0	0	0	1	0	1	1
1528	0	0		1	1		1
2868	0	1	1	0	0	0	1
3059	0	0	0	1	1	1	1
2823	0	1	0	1	1	0	1
3809	0	0	0	0	0	0	1
5602	0	0	1	0	0	1	1
3006	0	1	1	1	1	0	1
2450	0	0	1	0	0	1	1
2023	0	0	1	1	1	1	1
2422	0	1	1	0	0	0	1
2475	0	0	0	1	0	0	1
4600	0	0	1	1	1	1	1
2529	0	1	1	1	1	1	1
2633	0	0	0	0	0	0	1
2682	0	0	0	1	1	1	1
6248	0	1	1	0	1	1	1
3543	0	1	0	0	0	0	1
3295	0	1	0	1	1	0	1
4586	0	0	1	0	0	1	1
4702	0	1	1	0	0	1	1
5750	0	1	1	0	1	0	1
4230	0	0	1	0	0	1	1
5055	0	0	0	0	0	1	1
4345	0	0	1	0	0	0	1
3503	0	1	1	1	0	1	1
6079	0	0	0	0	1	0	1
2683	0	0	1	1	1	0	1
2767	0	1	0	0	0	0	1
2788	0	1	1	0	0	1	1
2963	0	0	0	0	0	0	1
3170	0	0	0	0	0	0	1
3895	0	0	1	0	0	1	1
5434	0	1	1	0	0	0	1
5462	0	0	0	0	1	1	1
2025	0	0	1	0	0	0	0
2293	0	1	0	0	0	0	0
6470	0	1	0	0	0	1	0
2523	0	0	1	0	0	0	0
5660	0	1	1	0	0	0	0
5534	0	0	1	0	0	0	0
5304	0	1	0	0	0	0	0
4954	0	0	1	0	0	0	0
2134	0	0	0	0	0	0	0
4494	0	1	0	0	0	1	0
6321	0	0	1	0	0	1	0
5978	0	0	1	0	0	0	0
5833	0	0	1	0	0	0	0
2780	0	0	0	0	0	0	0
1469	0	0					0
748	0	1					0
1163	0	1					0
6361	0	0	0	0	0	0	0
1858	0	1	0	0	0	1	0
4348	0	0	1	0	0	0	0
5337	0	1	1	0	0	0	0
6487	0	0	0	0	0	1	0
4486	0	0	0	0	0	0	0
6313	0	0	1	0	0	0	0
5779	0	1	0	0	0	1	0
6274	0	0	1	0	0	1	0
6410	0	1	1	0	0	0	0
6240	0	0	1	0	0	0	0
6025	0	1	0	0	0	0	0
957	0	0					0
4882	0	1	0	1	1	0	1
2000	0	0	0	0	0	0	1
825	0	0					1
6184	0	1	1	1	1	0	1
1998	0	0	1	1	1	0	1
1307	0	0					1
1547	0	0					1
2615	0	1	1	1	1	0	1
5114	0	0	0	1	1	1	1
3279	0	0	1	0	0	0	1
6168	0	1	0	0	0	1	1
6400	0	0	0	0	1	1	1
685	0	0					1
3620	0	0	0	0	0	0	1
5589	0	0	0	0	1	1	1
1567	0	1	0	0	0	1	1
599	0	0					1
4913	0	0	1	0	0	1	1
4513	0	1	1	0	0	0	1
1743	0	0	0	1	1	0	1
6462	0	0	1	0	0	0	1
6068	0	0	1	0	0	0	1
5005	0	0	0	0	0	0	0
3794	0	1	0	0	0	1	0
4967	0	1	0	0	0	0	0
2837	0	0	1	0	0	0	0
5686	0	1	0	0	0	0	0
5878	0	0	1	1	0	0	0
1207	0	0					0
1412	0	0					0
5568	0	1	1	0	0	0	0
92	0	1					0
3445	0	0	1	0	0	0	0
6212	0	0	1	0	0	0	0
5365	0	0	0	0	0	0	0
1932	0	1	1	1	1	0	1
4870	0	0	0	0	0	1	1
3152	0	0	0	0	0	0	1
4810	0	1	0	0	0	0	1
1729	0	1	0	0	0	1	1
4919	0	0	0	0	0	0	1
4648	0	0	1	0	0	1	0
5796	0	1	0	0	0	0	0
1950	0	1	0	0	0	0	0
6272	0	0	1	0	0	1	0
6091	0	0	1	0	0	0	0
4483	0	0	0	0	0	1	1
6139	0	0	0	0	0	0	1
684	0	0					1
2925	0	0	0	0	0	1	1
675	0	0					1
820	0	0					1
3144	0	0	0	0	0	0	1
256	0	1					1
5764	0	0	0	0	0	0	1
5794	0	0	1	1	0	1	0
3087	0	0	0	0	0	0	0
5235	0	0	1	1	1	0	0
6300	0	1	1	1	1	0	0
3179	0	1	0	0	0	1	0
758	0	0					1
824	0	0					1
6160	0	1	1	0	0	0	1
4805	0	0	0	0	0	1	1
3163	0	0	0	0	0	0	1
4708	0	1	0	0	0	1	1
5495	0	1	0	1	1	0	0
757	0	0					1
756	0	0					1
5696	0	1	1	0	0	0	1
1951	0	0	0	0	0	0	0
1592	0	1	1	1	0	0	0
2961	0	0	0	1	1	1	0
1548	0	1					1
929	0	0					1
4727	0	0	0	0	0	0	1
4323	0	1	0	1	0	1	0
4682	0	1	0	0	0	0	0
3710	0	0	0	1	0	1	0
823	0	0					1
5476	0	1	0	0	1	1	1
3113	0	0	0	0	0	0	1
1123	0	0					0
2005	0	1	1	0	0	0	1
819	0	0					1
5781	0	0	0	0	0	0	0
1263	0	0					0
1194	0	0					0
428	0	0					0
1119	0	0					1
755	0	0					1
4911	0	1	0	0	0	0	1
4603	0	0	0	0	0	1	1
3294	0	1	1	1	1	1	1
4690	0	1	0	1	0	0	0
5595	0	0	0	0	0	0	0
4920	0	0	1	0	0	1	0
6611	0	0	1	0	0	0	0
7046	0	0	1	0	0	0	0
6956	0	1	1	0	0	1	0
5705	0	1	1	0	0	0	0
6984	0	0	0	0	0	0	0
6725	0	1	1	0	0	0	0
6990	0	0	1	0	1	0	0
6745	0	0	1	0	0	1	0
6870	0	1	1	0	0	0	0
6682	0	1	1	0	0	0	0
6645	0	0	0	0	0	0	0
6543	0	0	0	0	0	0	0
6839	0	1	1	1	0	1	0
5831	0	0	1	0	0	0	0
57	0	1					0
1450	0	0					0
1585	0	0	0	0	0	0	0
3712	0						0
5225	0	0	0	0	0	0	0
6138	0	0	0	0	0	0	0
6144	0	0	0	0	0	0	0
6153	0	0	0	0	0	0	0
6143	0	0	0	0	0	0	0
6156	0	0	0	0	0	0	0
6759	0	0	0	0	0	1	0
6878	0	0	0	0	0	0	0
4823	0	0	0	0	0	0	0
2467	0	0	1	1	1	0	0
3422	0	0	0	0	0	0	0
3421	0	0	0	0	0	0	0
3424	0	0	0	0	0	0	0
3416	0	0	0	0	0	0	0
3417	0	0	0	0	0	0	0
3418	0	0	0	0	0	0	0
3419	0	0	0	0	0	0	0
3423	0	0	0	0	0	0	0
3413	0	0	0	0	0	0	0
3414	0	0	0	0	0	0	0
3411	0	0	0	0	0	0	0
3412	0	0	0	0	0	0	0
5223	0	0	0	0	0	0	0
6609	0	0	0	0	0	0	0
6982	0	0	1	0	0	0	0
6643	0	0	0	0	0	0	0
6531	0	1	1	0	0	0	0
6640	0	1	1	0	0	1	0
6556	0	0	1	0	0	0	0
6819	0	0	1	1	0	0	0
6699	0	0	0	0	0	1	0
5409	0	0	1	1	1	0	0
6150	0	1	1	0	0	0	0
6690	0	0	0	0	0	0	0
6734	0	1	0	0	0	1	0
6599	0	0	1	1	0	0	0
6914	0	0	1	0	0	0	0
6650	0	0	1	0	0	1	0
5399	0	0	1	0	0	0	0
7016	0	0	0	0	0	0	0
6828	0	0	0	0	0	0	0
6732	0	1	1	0	0	0	0
6727	0	0	0	0	0	0	0
6572	0	0	1	0	0	0	0
6505	0	0	1	0	0	0	0
3857	0	0	0	0	0	0	0
959	0	0					0
3573	0	0	0	0	0	0	0
7014	0	0	1	1	1	0	0
6494	0	0	1	0	0	0	0
7044	0	0	1	0	0	0	0
6680	0	0	0	0	0	0	0
6698	0	0	1	0	0	0	0
6960	0	1	0	0	1	0	0
6935	0	0	0	0	0	0	0
2668	0	0	0	0	0	1	0
949	0	0					0
3775	0	0	0	0	0	0	0
6872	0	1	1	0	0	1	0
4972	0	0	1	0	0	1	0
6726	0	1	0	0	0	1	0
6943	0	0	1	0	0	0	0
6537	0	0	0	0	0	0	0
6503	0	0	1	0	0	1	0
6533	0	1	1	0	0	1	0
6500	0	0	0	0	0	0	0
6491	0	1	1	0	0	0	0
6736	0	0	1	0	0	1	0
6502	0	0	1	0	0	0	0
6743	0	0	1	0	0	1	0
6806	0	0	0	0	0	0	0
6705	0	1	1	0	1	1	0
6740	0	0	1	0	0	0	0
6873	0	1	0	0	0	0	0
6957	0	0	0	0	0	0	0
6898	0	1	1	0	0	0	0
6810	0	1	1	1	0	1	0
7013	0	1	0	0	0	0	0
6489	0	0	1	0	0	1	0
6855	0	1	1	1	1	1	0
6867	0	1	1	1	1	0	0
6807	0	0	1	0	0	1	0
6818	0	1	0	0	0	0	0
6987	0	0	1	1	1	0	0
6940	0	1	1	0	0	1	0
6853	0	1	1	1	1	0	0
6706	0	1	1	0	1	0	0
6875	0	0	1	0	0	0	0
6565	0	1	1	0	0	1	0
6815	0	0	1	1	0	0	0
6672	0	1	1	0	0	0	0
6981	0	0	0	0	0	0	0
6985	0	0	1	0	0	0	0
6953	0	1	1	1	0	0	0
1766	0	0	1	0	0	1	0
881	0	0					0
2166	0	0	0	0	0	0	0
6510	0	0	1	0	0	0	0
6523	0	0	1	1	1	1	0
6519	0	1	1	1	1	0	0
6711	0	0	1	0	0	1	0
6570	0	0	1	0	0	1	0
6809	0	0	1	0	0	0	0
3813	0	0	0	0	0	0	0
6941	0	0	1	1	1	0	0
6851	0	0	0	0	0	0	0
6639	0	1	1	0	0	0	0
6603	0	0	1	1	1	1	0
6590	0	1	1	0	0	0	0
6684	0	0	1	0	0	0	0
6880	0	0	1	1	0	0	0
6492	0	0	0	1	0	0	0
7001	0	0	0	0	0	0	0
958	0	0					0
4523	0	1	1	0	0	0	0
4376	0	0	1	0	1	1	0
6887	0	0	1	0	0	0	0
6753	0	0	0	0	0	0	0
6966	0	0	1	0	0	0	0
6508	0	1	1	0	0	1	0
7018	0	1	1	0	0	0	0
6559	0	0	1	0	0	0	0
6916	0	1	1	0	0	1	0
6821	0	0	0	0	0	0	0
6911	0	1	1	0	0	1	0
6890	0	0	1	0	0	1	0
6551	0	1	1	0	0	0	0
6752	0	1	0	0	0	0	0
6739	0	0	1	0	0	0	0
5064	0	0	1	0	0	0	0
5437	0	1	0	0	0	1	0
6712	0	1	1	0	0	1	0
6891	0	0	0	0	0	0	0
6913	0	0	1	0	0	1	0
6696	0	0	0	0	0	0	0
6805	0	1	1	1	0	0	0
6971	0	1	1	0	0	1	0
6932	0	0	1	0	0	0	0
7005	0	0	0	0	0	0	0
7010	0	0	1	0	0	0	0
6972	0	0	0	0	0	0	0
6678	0	0	0	0	0	0	0
6912	0	1	1	0	0	1	0
6676	0	1	0	0	0	0	0
5847	0	1	1	0	0	0	0
3714	0	1	1	1	1	0	0
7023	0	1	1	1	1	0	0
6507	0	1	1	0	0	1	0
6876	0	1	1	0	0	0	0
6795	0	1	1	1	0	1	0
6814	0	0	1	0	0	0	0
6583	0	0	1	1	1	0	0
6554	0	0	1	0	0	0	0
6517	0	1	1	0	0	1	0
6631	0	1	1	0	1	0	0
6901	0	1	1	0	0	0	0
6683	0	1	1	0	0	1	0
6835	0	0	1	0	0	0	0
6766	0	0	0	0	0	0	0
6709	0	0	0	0	0	0	0
6514	0	0	1	1	1	1	0
6840	0	1	1	0	0	0	0
6796	0	1	1	1	0	1	0
6765	0	0	1	1	0	0	0
6621	0	1	1	1	1	0	1
6786	0	0	1	1	1	0	1
6755	0	0	1	0	0	1	1
1497	0	0					1
931	0	0					1
6962	0	0	0	0	0	0	1
1254	0	0					1
1236	0	0					1
1493	0	0					1
2121	0	0	0	0	0	0	1
2399	0	0	0	0	0	0	1
2346	0	0	0	0	0	0	1
1494	0	0					1
1232	0	0					1
1510	0	0					1
4238	0	0	0	1	1	1	1
2126	0	0	0	0	0	0	1
1242	0	0					1
2775	0	1	1	1	1	0	1
4768	0	0	0	0	0	0	1
6865	0	0	0	0	0	1	1
6525	0	0	1	0	0	0	1
4749	0	0	1	1	1	0	1
2118	0	0	0	0	0	0	1
1492	0	0					1
3112	0	0	0	0	0	0	1
4888	0	0	1	0	0	0	1
6652	0	0	1	0	0	0	1
6644	0	0	0	0	0	0	1
6651	0	0	0	0	0	0	1
4748	0	1	1	0	0	0	1
2815	0	0	0	0	0	1	1
6516	0	0	0	0	0	1	1
6750	0	0	1	1	1	0	1
6692	0	0	0	0	1	0	1
6560	0	0	0	0	0	0	1
1251	0	0					1
1237	0	0					1
2579	0	0	1	1	1	0	1
1241	0	0					1
1512	0	0					1
1496	0	0					1
3160	0	0	0	0	0	0	1
2334	0	1	0	0	0	0	1
6688	0	1	0	0	0	0	1
1249	0	0					1
1244	0	0					1
1253	0	0					1
6704	0	1	1	0	0	0	1
6813	0	0	1	1	1	1	1
2273	0	0	0	1	1	0	1
6586	0	0	1	0	0	1	1
6667	0	0	0	0	0	1	1
4578	0	0	0	0	0	1	1
6561	0	0	1	0	0	1	1
6899	0	1	1	0	0	0	1
6998	0	0	0	0	0	0	1
988	0	0					1
6681	0	0	1	0	0	1	1
6595	0	1	1	1	1	1	1
6933	0	1	1	0	0	1	1
6931	0	0	1	0	0	0	1
6589	0	1	1	1	1	0	1
6744	0	1	0	1	0	1	1
6799	0	1	1	0	0	0	1
6506	0	0	1	1	1	0	1
3717	0	0	1	1	0	0	0
5666	0	1	1	1	0	1	0
4721	0	0	1	0	0	0	0
2012	0	1	0	0	0	0	0
2782	0	1	1	0	0	1	0
5283	0	1	1	1	0	1	0
2736	0	0	1	0	0	1	0
5506	0	0	1	0	0	0	0
6225	0	1	0	0	0	0	0
921	0	0					0
2426	0	0	0	0	0	1	0
5590	0	0	0	0	0	0	0
2275	0	0	1	0	0	0	0
6169	0	0	1	0	0	0	0
6438	0	0	1	0	0	1	0
5771	0	0	0	0	0	0	0
5252	0	0	1	0	0	0	0
5899	0	1	1	0	0	0	0
2750	0	0	0	0	0	0	0
4537	0	0	0	0	0	0	0
4228	0	0	1	0	0	1	0
4019	0	0	0	0	0	0	0
3242	0	0	1	0	0	0	0
5338	0	0	0	0	0	0	0
1735	0	1	0	1	0	0	0
2997	0	0	1	0	0	0	0
5232	0	1	1	1	1	0	0
2073	0	1	1	0	0	0	0
3167	0	0	0	0	0	0	0
1756	0	0	0	0	0	1	0
3925	0	1	1	0	0	1	0
749	0	1					0
6414	0	0	1	0	0	1	0
3461	0	0	0	0	0	0	0
2999	0	0	1	0	0	0	0
2839	0	1	1	0	0	0	0
1021	0	0					0
5303	0	0	1	0	0	0	0
2684	0	0	1	0	0	0	0
5022	0	0	1	0	0	0	0
6449	0	0	0	0	0	0	0
4871	0	0	1	0	0	1	0
3320	0	0	0	0	0	1	0
4138	0	0	1	0	0	0	0
4423	0	1	0	0	0	0	0
3572	0	0	0	0	0	1	0
799	0	0					0
1015	0	1					0
2598	0	0	0	0	0	0	0
5855	0	0	0	0	0	1	0
5761	0	0	1	0	0	0	0
4160	0	0	1	0	0	1	0
2402	0	0	1	0	1	0	0
5893	0	0	1	0	0	1	0
5898	0	1	1	0	0	0	0
984	0	0					0
1037	0	0					0
4015	0	0	1	0	0	0	0
2274	0	0	0	0	0	1	0
43	0	0					0
5246	0	0	0	0	0	1	0
4811	0	0	1	0	0	0	0
5171	0	0	1	0	0	0	0
5687	0	0	1	0	0	0	0
5995	0	0	1	0	0	0	0
1903	0	0	0	0	0	0	0
5501	0	1	1	0	0	1	0
4886	0	0	0	0	0	0	0
4245	0	0	1	0	0	0	0
5313	0	0	1	0	1	1	0
5935	0	1	1	0	0	1	0
2408	0	1	1	0	0	0	0
3303	0	0	1	0	0	0	0
5766	0	1	1	0	1	1	0
6319	0	1	1	0	0	0	0
2301	0	1	1	0	0	0	0
5231	0	1	1	0	0	1	0
5170	0	0	1	0	0	0	0
970	0	0					0
4063	0	0	1	0	0	0	0
6350	0	1	0	0	0	0	0
5585	0	1	1	0	0	0	0
3312	0	0	1	0	0	0	0
2764	0	0	0	0	0	0	0
1084	0	1					0
5545	0	0	1	0	0	0	0
5867	0	0	1	0	0	0	0
3306	0	0	1	0	0	0	0
2909	0	0	0	0	0	1	0
4840	0	1	1	0	0	1	0
5760	0	0	1	0	0	0	0
4710	0	0	1	0	0	0	0
1210	0	1					0
4569	0	0	0	0	0	1	0
6071	0	1	1	0	0	0	0
4414	0	1	1	1	1	1	1
5305	0	1	1	0	0	0	1
5149	0	0	1	0	0	0	1
5158	0	1	1	0	0	0	1
3830	0	1	0	0	0	0	1
5612	0	1	1	0	0	0	1
2218	0	1	0	0	0	0	1
4456	0	1	1	0	0	1	1
4867	0	0	0	0	0	0	1
5597	0	0	0	0	0	0	1
6022	0	0	1	0	1	0	1
143	0	1					1
2622	0	0	0	0	1	1	1
5308	0	0	1	0	0	0	1
78	0	1					1
2543	0	1	1	1	1	0	1
5201	0	1	1	1	0	1	1
5435	0	0	1	0	0	0	1
424	0	1					1
1017	0	1					1
5364	0	0	1	0	0	1	1
1130	0	1					1
5265	0	0	0	0	0	1	1
6232	0	0	0	0	0	1	1
4741	0	0	0	0	0	0	1
5315	0	0	1	0	0	0	1
4353	0	0	1	0	0	0	1
4693	0	0	1	1	1	1	1
4868	0	0	1	1	1	0	1
3184	0	0	0	0	0	1	0
4096	0	0	0	0	1	0	0
6382	0	0	0	0	0	0	0
4202	0	0	0	0	0	0	0
4344	0	0	1	0	0	1	0
3341	0	0	1	0	0	1	0
4625	0	1	0	0	0	0	0
2861	0	0	1	0	0	0	0
3464	0	0	1	1	1	0	0
5791	0	0	1	0	0	1	0
3524	0	1	1	1	1	0	0
5346	0	0	1	0	0	0	0
6397	0	1	1	0	0	1	0
4588	0	0	1	0	0	0	0
5205	0	0	1	0	0	0	0
4384	0	0	0	0	0	0	0
2836	0	0	1	0	0	1	0
5085	0	0	1	0	0	0	0
3670	0	1	1	0	0	0	0
4000	0	0	1	0	0	0	0
4891	0	1	1	0	0	0	0
4088	0	0	1	1	0	0	0
5512	0	1	1	1	1	1	0
3062	0	0	1	1	1	0	0
4287	0	0	0	0	0	0	0
5236	0	0	1	0	0	1	0
5070	0	0	0	0	0	0	0
5124	0	0	1	1	0	0	0
2096	0	1	1	0	0	1	0
1393	0	0					0
2009	0	0	1	0	0	0	0
4511	0	0	1	0	0	1	0
6029	0	0	0	0	0	0	0
5738	0	0	1	0	0	0	0
6013	0	0	0	0	0	0	0
5619	0	0	0	0	0	0	0
2101	0	0	1	0	0	0	0
4137	0	0	1	0	0	1	0
110	0	0					0
1702	0	0	1	0	0	1	0
5535	0	0	1	0	0	1	0
3493	0	0	0	0	0	0	0
2266	0	0	1	0	0	0	0
4848	0	0	1	0	0	0	0
4959	0	0	1	0	0	0	0
1554	0	1					0
4874	0	0	1	0	0	0	0
2062	0	1	0	0	0	0	0
5343	0	0	1	0	0	0	0
5813	0	1	0	0	0	1	0
2194	0	0	1	1	1	0	0
4851	0	0	1	0	0	1	0
922	0	0					0
5187	0	0	0	0	0	0	0
3337	0	0	0	0	0	0	0
6295	0	0	1	0	1	1	0
4820	0	0	0	0	0	0	0
2318	0	1	0	0	0	0	0
3792	0	0	0	0	0	0	0
5107	0	0	1	0	0	0	0
4921	0	1	1	0	0	0	0
4556	0	0	1	1	1	0	0
4074	0	1	0	0	0	0	0
5209	0	0	1	0	0	0	0
1895	0	1	0	0	0	1	0
4294	0	0	1	0	0	0	0
4673	0	1	0	0	0	0	0
3078	0	0	1	0	0	0	0
2479	0	1	1	0	0	0	0
4780	0	1	1	0	0	0	0
5634	0	1	1	0	0	0	0
996	0	0					0
3904	0	0	1	0	0	0	0
4555	0	0	1	0	0	0	0
5756	0	0	1	0	1	0	0
2695	0	1	0	0	0	1	0
4551	0	0	1	0	0	1	0
5065	0	0	1	0	0	0	0
6018	0	1	1	0	0	1	0
1872	0	0	0	0	0	0	0
4910	0	0	0	0	0	1	0
5635	0	0	1	1	0	0	0
3463	0	1	0	0	0	1	0
2041	0	0	0	0	0	0	0
1834	0	0	0	0	0	0	0
2858	0	0	1	1	0	1	0
5100	0	0	1	0	0	0	0
3672	0	0	1	0	0	1	0
5072	0	0	0	0	0	0	0
5533	0	0	1	0	1	0	0
3454	0	0	0	0	0	0	0
6209	0	0	1	0	0	0	0
2620	0	0	1	0	0	0	0
3688	0	0	0	0	0	0	0
2314	0	0	1	0	0	0	0
3404	0	1	1	0	0	0	0
4401	0	1	0	0	0	1	0
1635	0	0	1	0	0	0	0
4909	0	0	1	0	0	0	0
5744	0	0	1	0	0	0	0
5903	0	1	1	0	0	0	0
2593	0	0	1	0	0	1	0
3512	0	0	0	0	0	1	0
5786	0	0	1	0	0	0	0
3477	0	0	0	1	1	0	0
4734	0	0	1	0	0	0	0
4099	0	0	0	0	0	0	0
4589	0	0	1	0	0	0	0
2471	0	0	1	1	0	0	0
1839	0	0	0	0	0	0	0
5713	0	1	1	0	0	1	0
5009	0	1	1	0	0	0	0
5584	0	0	1	0	0	0	0
3456	0	1	1	0	0	1	0
3694	0	0	0	1	0	0	0
5221	0	0	1	0	0	1	0
3779	0	0	1	0	0	0	0
3043	0	0	1	0	0	0	0
3406	0	0	1	0	0	0	0
5650	0	0	1	0	0	1	0
4856	0	0	1	0	0	0	0
3849	0	0	1	0	0	1	0
3658	0	0	0	0	0	0	0
4117	0	0	0	0	0	0	0
6215	0	1	0	0	0	0	0
3232	0	1	1	0	0	0	0
5186	0	0	0	0	0	0	0
4188	0	0	1	0	1	1	0
4841	0	0	0	0	0	1	0
4192	0	0	0	1	1	0	0
2986	0	0	1	0	0	0	0
2949	0	0	1	0	0	0	0
1760	0	0	1	0	0	0	0
6020	0	0	1	1	1	0	0
4153	0	1	0	0	0	1	0
4056	0	0	0	0	0	1	0
1489	0	1					0
6346	0	0	1	0	1	0	0
1689	0	0	1	0	0	0	0
2276	0	1	1	0	0	0	0
989	0	1					0
5621	0	0	1	0	0	1	0
1910	0	0	0	0	0	0	0
1218	0	0					0
2569	0	0	1	0	1	0	0
3907	0	0	0	0	0	0	0
1001	0	0					0
3628	0	0	0	1	1	0	0
3622	0	0	0	0	0	1	0
1344	0	1					0
4266	0	1	1	0	0	1	0
3764	0	0	1	0	0	0	0
2116	0	0	1	0	0	0	0
1065	0	0					0
2448	0	0	0	0	0	0	0
5425	0	0	1	0	0	0	0
5723	0	0	1	0	0	0	0
5663	0	1	1	0	0	1	0
5573	0	1	1	0	0	0	0
5412	0	1	1	0	0	0	0
2519	0	0	0	0	0	1	0
1108	0	0					0
1179	0	1					0
4706	0	0	1	0	0	1	0
5251	0	1	1	1	1	0	0
1085	0	0					0
3605	0	0	1	0	0	0	0
3612	0	0	1	0	0	0	0
2789	0	1	1	0	0	0	0
5367	0	1	1	1	1	1	0
5172	0	1	1	0	0	0	0
3357	0	0	0	0	0	0	0
2957	0	0	1	0	0	0	0
5922	0	0	1	0	0	0	0
2452	0	0	1	0	0	0	0
3955	0	0	1	0	0	0	0
3088	0	0	1	0	0	0	0
4637	0	0	1	0	0	0	0
2996	0	1	1	0	0	0	0
2440	0	0	1	0	0	0	0
4155	0	0	1	0	0	0	0
4163	0	0	0	0	0	0	0
3529	0	0	1	0	0	1	0
3614	0	1	1	0	0	0	0
2819	0	1	1	1	0	0	0
2185	0	0	1	0	0	0	0
2951	0	1	1	1	0	0	0
4550	0	0	1	0	0	0	0
2896	0	0	0	0	0	1	0
1177	0	1					0
2763	0	0	0	0	0	1	0
3633	0	0	1	0	0	0	0
4340	0	0	0	0	0	0	0
3435	0	1	0	0	0	0	0
1046	0	1					0
3815	0	0	1	0	0	0	0
3862	0	1	0	0	0	1	0
4538	0	0	1	1	1	1	0
116	0	1					0
4720	0	1	1	0	0	1	0
5090	0	0	0	0	0	0	0
2968	0	0	0	0	0	1	0
5078	0	1	1	1	1	1	0
4309	0	0	0	0	0	0	0
5249	0	1	1	0	1	0	0
4983	0	1	0	0	0	1	0
1705	0	0	1	0	0	0	0
4044	0	0	1	0	0	0	0
1892	0	0	0	0	0	0	0
6244	0	0	0	0	0	1	0
4199	0	0	1	0	0	1	0
4585	0	1	1	0	0	1	0
5483	0	1	1	1	1	1	0
1030	0	0					0
3500	0	1	0	0	0	0	0
3432	0	1	1	0	0	0	0
5061	0	0	1	0	0	0	0
2061	0	0	0	0	0	0	0
5339	0	0	1	0	0	0	0
3530	0	0	1	0	0	0	0
4412	0	1	1	0	0	0	0
995	0	0					0
2333	0	1	1	0	0	0	0
6297	0	1	1	0	0	1	0
5224	0	0	1	0	0	0	0
3323	0	0	1	1	0	1	0
3254	0	0	0	1	1	1	0
5980	0	0	1	0	0	0	0
5990	0	1	1	1	0	0	0
6097	0	0	1	0	0	1	0
5498	0	0	1	1	1	0	0
6135	0	0	0	0	0	0	0
5943	0	0	0	0	0	0	0
5503	0	1	1	1	1	0	0
5210	0	1	1	0	0	0	0
2205	0	0	1	0	0	0	0
3799	0	0	1	0	0	0	0
5846	0	1	1	1	1	1	0
4934	0	0	0	0	0	1	0
3619	0	0	1	0	0	0	0
5828	0	0	1	0	0	0	0
5481	0	0	0	0	0	0	0
5631	0	1	1	0	0	0	0
894	0	0					0
4402	0	0	0	0	0	0	0
3637	0	0	1	0	0	0	1
4221	0	0	1	0	0	0	1
5613	0	0	0	1	1	0	1
3197	0	1	1	0	0	0	1
4440	0	0	1	0	0	0	1
2299	0	1	1	0	0	0	1
2311	0	0	1	1	1	0	1
6288	0	0	0	1	1	1	1
5604	0	0	1	1	1	0	1
1917	0	0	0	0	0	0	1
779	0	1					1
5166	0	1	1	0	1	1	1
4254	0	0	1	0	0	0	1
1333	0	0					1
861	0	0					1
6121	0	0	0	0	0	0	1
690	0	1					1
3065	0	0	0	1	1	0	1
2192	0	1	1	0	0	0	1
1703	0	0	1	0	1	0	1
2002	0	1	1	0	0	0	1
2403	0	1	1	0	0	0	1
3387	0	0	0	1	1	0	1
4241	0	0	1	0	0	0	1
3828	0	0	0	0	0	1	1
4674	0	0	0	0	0	1	1
4089	0	1	1	0	0	1	1
3495	0	1	1	0	0	0	1
4187	0	0	1	0	0	0	1
4292	0	1	1	0	0	0	1
4336	0	1	1	1	1	0	1
4795	0	0	1	1	0	0	1
6147	0	0	0	0	0	0	1
2618	0	1	0	0	0	0	1
3505	0	0	1	0	0	1	1
2701	0	0	0	0	0	0	1
4033	0	1	1	0	0	0	1
3271	0	0	1	1	1	0	1
3261	0	0	0	0	0	0	1
6320	0	1	1	1	1	1	1
6195	0	0	1	0	0	0	1
2806	0	1	0	0	0	1	1
4061	0	1	0	0	0	0	1
2581	0	0	1	0	0	0	1
343	0	0					1
4375	0	1	1	1	1	1	1
5219	0	1	1	0	1	1	1
2117	0	0	1	1	1	0	1
2262	0	0	1	0	0	0	1
3963	0	1	1	0	0	0	1
3104	0	0	1	0	0	0	1
3691	0	0	0	0	0	1	1
2687	0	1	0	0	0	0	1
3333	0	0	1	1	1	0	1
4493	0	0	0	1	1	1	1
2840	0	0	1	1	0	0	1
4239	0	0	0	0	0	1	1
6093	0	1	1	0	0	0	1
4563	0	0	1	0	0	0	1
5362	0	0	1	1	1	1	1
279	0	1					1
2416	0	0	1	0	0	0	1
334	0	0					1
224	0	0					1
397	0	1					1
6303	0	1	1	1	1	0	1
5913	0	1	1	1	1	0	1
4863	0	0	1	0	0	1	1
5045	0	1	1	0	0	0	1
4195	0	0	1	0	0	1	1
1788	0	1	0	1	1	1	1
5066	0	1	1	0	0	0	1
1225	0	0					1
4198	0	0	1	0	0	0	1
5979	0	1	1	0	1	1	1
167	0	1					1
3460	0	0	0	1	0	1	1
3768	0	1	0	0	0	1	1
2754	0	0	1	0	0	0	1
3846	0	0	0	0	0	0	1
6102	0	0	0	0	1	0	1
4672	0	1	0	0	0	0	1
5471	0	0	1	1	1	0	1
2857	0	0	1	0	0	0	1
4885	0	0	0	0	0	0	1
6433	0	0	1	1	0	0	1
6182	0	0	1	1	1	1	1
4347	0	0	1	0	0	0	1
6357	0	0	0	0	0	0	1
2735	0	0	1	0	0	1	1
3110	0	0	1	0	1	0	1
2712	0	0	1	0	0	1	0
5192	0	0	1	0	0	0	0
4638	0	1	1	0	0	0	0
4514	0	0	0	0	0	0	0
3722	0	0	0	0	0	0	0
3800	0	0	0	0	0	0	0
3270	0	0	1	0	1	0	0
3206	0	0	0	0	0	0	0
3278	0	0	1	0	0	0	0
3148	0	0	1	0	0	1	0
2535	0	0	1	0	0	0	0
2755	0	0	1	0	0	1	0
5309	0	0	1	0	0	0	0
5850	0	0	1	0	0	0	0
2405	0	0	1	0	0	0	0
4777	0	1	1	1	1	0	0
6206	0	0	0	0	0	0	0
5708	0	0	0	0	0	1	0
5151	0	0	1	0	0	0	0
1989	0	0	0	0	0	0	0
1217	0	1					0
3932	0	0	0	0	0	0	0
6063	0	1	1	0	0	0	0
2085	0	0	0	0	0	0	0
4276	0	0	1	1	1	0	0
3044	0	0	1	0	0	0	0
3381	0	0	0	0	0	0	0
923	0	0					0
3683	0	1	1	0	0	1	0
2513	0	0	0	0	0	0	0
3042	0	0	1	0	0	1	0
4482	0	0	1	1	1	0	0
5881	0	1	1	1	0	1	0
1595	0	1	1	0	0	0	0
5019	0	1	1	0	0	1	0
3662	0	0	0	0	0	0	0
4576	0	1	1	0	0	1	0
4827	0	0	0	0	0	0	0
2252	0	0	0	0	0	0	0
3052	0	1	1	0	0	1	0
3754	0	0	0	0	0	0	0
3948	0	0	1	0	0	1	0
4500	0	0	0	1	1	0	0
4468	0	0	1	0	0	0	0
6342	0	1	1	1	1	0	0
2975	0	0	1	0	0	1	0
3322	0	0	0	0	0	1	0
4788	0	0	1	0	0	0	0
4611	0	0	0	0	0	1	0
6200	0	0	0	0	0	0	0
3266	0	0	0	0	0	0	0
5416	0	0	1	0	0	0	0
1954	0	0	1	0	0	0	0
1925	0	1	1	0	0	0	0
1733	0	1	0	0	0	0	0
4703	0	0	0	0	0	1	0
6445	0	0	0	1	0	0	0
4496	0	0	0	0	0	0	0
3737	0	0	1	1	1	0	0
1606	0	1	1	0	0	0	0
5242	0	0	1	0	0	1	0
3398	0	1	1	1	1	0	0
3732	0	0	1	0	0	0	0
6345	0	1	1	1	1	1	0
3998	0	1	1	0	0	0	0
4739	0	1	0	0	0	0	0
4226	0	1	1	0	0	0	0
3641	0	0	1	0	0	0	0
3462	0	0	1	0	0	1	0
1747	0	1	0	0	0	0	0
4582	0	0	1	0	0	1	0
6019	0	0	1	0	0	0	0
4485	0	1	0	1	1	1	0
1382	0	1					0
3517	0	1	0	0	0	0	0
2866	0	0	0	0	0	0	0
4222	0	0	1	0	0	0	0
1088	0	1					0
6048	0	0	1	0	0	0	0
6294	0	1	1	0	0	1	0
3351	0	1	1	1	1	0	0
5418	0	1	0	0	0	0	0
3155	0	1	1	0	0	1	0
4404	0	0	1	1	1	0	0
6017	0	0	0	0	0	0	0
3837	0	0	1	0	0	0	0
4781	0	0	1	0	0	1	0
4258	0	1	1	0	0	1	0
3758	0	0	1	0	0	0	0
4842	0	1	1	0	0	0	0
3645	0	1	1	0	0	0	0
4579	0	0	0	0	0	1	0
5490	0	1	1	0	0	1	0
6356	0	1	1	0	0	0	0
2846	0	0	1	0	0	0	0
3869	0	0	1	0	0	0	0
4738	0	0	0	0	0	0	0
6475	0	0	1	0	0	0	0
4577	0	0	1	0	0	0	0
5564	0	0	0	0	0	0	0
5576	0	0	0	1	1	0	0
2526	0	1	0	0	0	0	0
5485	0	0	1	0	0	0	0
4779	0	0	1	0	0	0	0
4566	0	0	1	1	1	0	0
2105	0	0	1	0	0	1	0
5555	0	0	0	0	0	0	0
759	0	0					1
2385	0	1	1	1	1	0	1
6336	0	1	1	0	1	0	1
1790	0	1	1	1	1	1	1
4018	0	1	1	1	0	0	1
2064	0	1	0	1	1	0	1
2720	0	0	1	0	0	0	1
3705	0	0	0	1	1	0	1
1459	0	1					1
2288	0	0	1	0	1	0	1
1114	0	0					1
6348	0	0	0	0	0	1	1
2128	0	1	1	0	0	0	1
2743	0	0	0	1	1	1	1
5876	0	1	1	0	1	0	1
3136	0	1	1	0	0	0	1
4649	0	0	1	1	1	1	1
4280	0	0	0	0	1	1	1
3883	0	0	1	0	0	1	1
2805	0	0	1	0	0	0	1
4796	0	0	1	0	0	0	1
4420	0	1	1	0	0	1	1
4774	0	0	0	0	1	0	1
4341	0	1	0	0	0	1	1
3486	0	0	1	1	1	1	1
1324	0	0					1
3676	0	1	0	1	1	1	1
4009	0	0	1	0	0	1	1
4094	0	0	1	0	0	0	1
6425	0	0	1	0	0	0	1
2661	0	0	1	1	1	0	1
4802	0	0	1	1	1	0	1
2635	0	0	0	1	1	0	1
4623	0	1	0	0	0	0	1
966	0	0					1
4275	0	1	1	1	1	1	1
3169	0	0	0	0	0	0	1
4203	0	1	1	0	0	1	1
6263	0	0	1	0	1	0	1
2456	0	0	0	1	1	1	1
2885	0	0	0	0	0	1	1
3288	0	0	1	0	1	0	1
59	0	1					1
2241	0	0	0	1	1	0	1
5213	0	1	1	1	1	1	1
4185	0	0	1	1	1	0	1
4450	0	1	1	1	1	0	1
5348	0	0	0	0	0	0	1
5243	0	0	1	1	0	0	1
1277	0	0					1
2786	0	0	1	0	0	1	1
3285	0	1	1	0	1	1	1
4543	0	1	1	1	0	1	1
2886	0	0	0	1	1	0	1
5805	0	0	1	0	0	0	1
3066	0	1	0	0	0	0	1
2947	0	0	1	1	0	0	1
2804	0	0	0	0	0	1	1
4532	0	1	1	0	0	1	1
3621	0	0	0	0	0	0	1
2496	0	0	1	1	1	0	1
6329	0	1	1	1	1	1	1
4392	0	0	1	0	0	0	1
5561	0	0	1	1	1	0	1
2447	0	0	1	0	0	0	1
5946	0	0	0	0	0	0	0
6266	0	0	1	0	0	0	0
6451	0	1	1	0	0	0	0
1988	0	0	0	0	0	0	0
5895	0	1	1	0	0	0	0
5011	0	0	0	0	0	1	0
2895	0	1	0	0	0	1	0
5827	0	0	1	0	0	0	0
5002	0	0	1	0	0	0	0
2702	0	0	0	0	0	0	0
4037	0	0	1	0	0	0	0
1176	0	0					0
6083	0	0	0	0	0	0	0
3194	0	1	0	0	0	1	0
5528	0	0	1	0	0	1	0
2818	0	0	0	0	0	1	0
5513	0	0	1	0	0	0	0
5918	0	1	1	0	0	1	0
3335	0	0	1	0	0	1	0
6436	0	0	1	0	0	0	0
3331	0	0	1	0	0	0	0
3211	0	0	0	0	0	0	0
4374	0	1	0	0	0	1	0
3035	0	0	1	0	0	0	0
5836	0	1	0	0	0	1	0
6164	0	1	0	0	0	1	0
3989	0	0	1	0	0	1	0
4831	0	0	0	0	0	0	0
1708	0	0	1	0	0	1	0
5335	0	1	0	1	1	1	0
2820	0	0	1	0	0	0	0
5420	0	0	0	1	1	1	0
5728	0	0	0	0	0	0	0
6178	0	0	0	0	0	0	0
5368	0	0	0	0	0	0	0
5168	0	0	0	0	0	0	0
3724	0	0	0	0	0	0	0
5385	0	0	1	0	1	1	0
5973	0	1	1	0	0	0	0
5581	0	0	1	0	1	1	0
1339	0	1					0
4223	0	0	0	0	0	1	0
2779	0	0	0	0	0	1	0
112	0	0					0
993	0	0					0
2418	0	0	1	0	0	0	0
6435	0	0	1	0	0	0	0
481	0	1					0
2626	0	0	1	0	0	0	0
2654	0	0	0	0	0	1	0
2852	0	0	1	0	0	0	0
6254	0	0	1	0	0	0	0
5493	0	0	1	0	0	0	0
2018	0	0	0	0	0	0	0
5891	0	0	1	0	1	0	0
4892	0	0	1	0	0	0	0
5625	0	1	1	0	0	1	0
6458	0	1	1	0	0	1	0
2630	0	0	1	0	0	0	0
5465	0	0	1	0	0	0	0
6384	0	0	0	0	0	0	0
5502	0	0	0	0	0	0	0
5767	0	0	1	0	0	0	0
5815	0	1	1	1	1	1	1
4279	0	0	0	1	0	1	1
4289	0	1	0	0	0	0	1
4053	0	0	0	0	0	0	1
1994	0	0	1	1	1	0	1
3286	0	0	0	1	1	1	1
1215	0	1					1
1486	0	0					1
1308	0	0					1
2616	0	0	0	1	1	1	1
6396	0	1	1	1	1	1	1
3584	0	1	0	0	0	1	1
6226	0	0	0	1	1	0	1
686	0	0					1
2494	0	0	0	1	1	0	1
6318	0	0	1	1	1	0	1
4667	0	0	0	0	0	0	1
4457	0	1	1	0	0	1	1
6337	0	1	1	0	0	1	1
2689	0	0	1	0	0	0	1
4406	0	0	0	1	1	0	1
4677	0	0	1	0	1	0	1
6055	0	0	1	0	0	1	1
3129	0	1	1	0	0	0	1
6399	0	0	0	1	1	0	1
5560	0	1	1	0	0	0	1
5047	0	1	1	1	1	0	1
6351	0	1	0	1	1	0	1
4694	0	1	1	0	0	1	1
6045	0	1	1	1	1	0	1
6339	0	1	1	0	1	0	1
4499	0	0	1	0	0	0	0
3774	0	1	0	0	0	0	0
5504	0	0	1	0	0	0	0
5079	0	0	0	0	0	1	0
1106	0	1					0
1936	0	0	0	1	1	0	0
4528	0	0	0	0	0	0	0
4640	0	0	0	0	0	0	0
4601	0	0	1	0	0	0	0
5302	0	0	0	0	0	0	0
5605	0	0	1	0	0	1	0
4164	0	1	1	0	0	0	0
1990	0	1	1	1	1	0	0
3361	0	1	1	0	0	0	0
3016	0	0	0	0	0	0	0
6109	0	0	0	1	1	0	0
5675	0	1	1	1	0	1	0
6354	0	1	0	0	0	0	0
5084	0	0	0	0	0	0	0
2952	0	0	0	0	0	0	0
2962	0	1	0	0	0	0	0
6015	0	1	1	0	0	0	0
5415	0	1	0	1	1	1	0
6088	0	0	1	0	0	0	0
4304	0	0	0	0	0	1	0
5173	0	1	0	0	0	1	1
1876	0	0	1	0	0	1	1
3146	0	0	0	0	0	0	1
6137	0	1	1	1	1	0	1
1343	0	1					1
1104	0	0					1
6134	0	1	1	0	0	0	1
2694	0	1	1	1	1	1	1
4636	0	0	0	0	0	0	1
1036	0	0					1
932	0	0					1
4458	0	0	0	0	0	0	1
2936	0	0	1	1	1	0	1
4213	0	1	0	0	0	0	1
5395	0	0	1	0	0	0	1
6187	0	0	1	1	1	1	1
5430	0	0	1	0	0	0	1
5622	0	1	1	0	0	1	0
2406	0	0	1	1	1	0	0
2144	0	1	1	0	0	0	0
3537	0	1	1	0	0	0	0
1955	0	0	0	1	1	0	0
6002	0	0	1	0	0	0	0
2533	0	0	1	0	0	1	0
5729	0	1	1	0	0	1	0
5678	0	1	0	1	1	1	0
5783	0	0	1	0	0	0	0
677	0	0					1
2160	0	0	1	0	0	0	1
1280	0	1					1
683	0	0					1
821	0	0					1
6009	0	1	1	1	1	0	1
6409	0	1	1	0	0	1	1
5457	0	0	1	1	1	1	1
5972	0	0	1	1	1	1	1
3142	0	0	0	0	0	0	1
2351	0	0	1	1	1	0	1
6082	0	0	1	1	1	1	1
5759	0	0	1	1	0	0	1
2704	0	0	0	0	0	1	1
5905	0	1	1	0	0	0	1
1564	0	0	1	1	1	0	1
6277	0	0	1	1	0	0	1
378	0	1					1
6278	0	0	1	1	1	0	1
5115	0	1	1	0	0	0	0
5600	0	0	1	0	0	0	0
6379	0	0	1	0	0	0	0
6100	0	0	0	0	0	0	0
5909	0	1	1	0	1	0	0
6185	0	1	1	1	0	0	0
6104	0	0	1	0	0	0	0
945	0	0					1
3803	0	1	1	0	0	1	1
1613	0	1	1	0	0	1	1
5562	0	0	1	1	1	0	1
5484	0	0	1	0	0	0	1
5312	0	0	1	1	1	0	1
6276	0	0	1	0	0	0	0
6362	0	0	1	0	0	1	0
4469	0	0	0	0	0	0	0
891	0	1					1
3523	0	1	1	0	0	1	1
818	0	0					1
5215	0	0	0	0	0	1	1
822	0	0					1
[truncated: 1,749 more rows]
